# Supplementary material for: Circulating Lipid Profiles Indicate Incomplete Metabolic Recovery After Weight Loss, Suggesting the Need for Additional Interventions in Severe Obesity
Source: Biomolecules. 2025 Aug 1;15(8):1112. doi: 10.3390/biom15081112 (PMC12383904; doi:10.3390/biom15081112)
Supplement: Supplementary file 1 [file biomolecules-15-01112-s001.zip]

Archive with 5 entries (5 files):
- Supplementary Table S1.xlsx
- Supplementary Table S2.xlsx
- Supplementary Table S3.pdf
- Supplementary Table S4.xlsx
- Supplementary_Figures.pdf
