# Supplementary material for: Circulating Lipid Profiles Indicate Incomplete Metabolic Recovery After Weight Loss, Suggesting the Need for Additional Interventions in Severe Obesity
Source: Biomolecules. 2025 Aug 1;15(8):1112. doi: 10.3390/biom15081112 (PMC12383904; doi:10.3390/biom15081112)
Supplement: Supplementary file 1 [file biomolecules-15-01112-s001.zip › Supplementary Table S1.xlsx]

## Sheet: Contents
Supplementary Table 1
The 275 identified lipid species categorised by lipid family.

## Sheet: Fatty Acyls
Lauric_acid
Myristic_acid
Palmitic_acid
Stearic_acid
cis_palmitoleic_acid
Oleic_acid
Eicosenoic_acid
dihomo_y_linolenic_acid_iso3
Adrenic_acid
11_14_Eicosadienoic_acid
dihomo_y_linolenic_acid
Linoleic_acid
Docosahexaenoic_acid_DHA
Arachidonic_acid
Linolenic_acid
eicosapentaenoic_acid_EPA
epoxy_stearic_acid
x_EpOME_iso1
x_EpOME_iso2
9_HODE_13_HODE
x_OxoODE_iso2
9_12_13_TriHOME10
EpODE
12_13_DiHOME9
9_10_DiHOME12
DiHODE
5_HETE
12_HETE
x_HpEPE
w3_docosapentaenoic_acid_DPA
w6_docosapentaenoic_acid_DPA
Valeryl_carnitine
Acetyl_carnitine
Decanoyl_carnitine
Decenoy_carnitine
Dodecanoy_carnitine
Dodecenoy_carnitine
Free_carnitine
Hexadecadienyl_carnitine
Hexadecanoyl_carnitine
Hexadecenyl_carnitine
Hexanoyl_carnitine
Butyryl_carnitine
Succinyl_carnitine
Methylglutaryl_carnitine
Nonanoyl_carnitine
Octadecadienyl_carnitine
Octadecanoyl_carnitine
Octadecenyl_carnitine
Octanoyl_carnitine
Octenoyl_carnitine
Propionyl_carnitine
Tetradecadienyl_carnitine
Tetradecanoyl_carnitine
Tetradecenoyl_carnitine
Tiglyl_carnitine
Tridecanoyl_carnitine
Glutaconyl_carnitine
N_lineoylethanolamine
N_palmitoyethanolamine
N_oleoyethanolamine
N_stearoyethanolamine

## Sheet: Glycerolipids
DG_36_0
DG_34_1
DG_36_1
DG_34_2
DG_36_2
DG_36_3
DG_36_4
DG_40_4
TG_46_0
TG_48_0
TG_50_0
TG_46_1
TG_48_1
TG_50_1
TG_52_1
TG_46_2
TG_48_2
TG_50_2
TG_51_2
TG_52_2
TG_54_2
TG_48_3
TG_50_3
TG_52_3
TG_54_3
TG_50_4
TG_52_4
TG_54_4
TG_52_5
TG_54_5
TG_52_6
TG_54_6
TG_54_7

## Sheet: Glycerophospholipids
LPC14_0_sn1
LPC14_0_sn2
LPC15_0_sn1
LPC15_0_sn2
LPC_15_0
LPC_16_0_e
LPC16_0_sn1
LPC16_0_sn2
LPC_16_0
LPC17_0_sn1
LPC17_0_sn2
LPC_18_0_e
LPC18_0_sn1
LPC18_0_sn2
LPC_18_0
LPC19_0_sn1
LPC19_0_sn2
LPC20_0_sn1
LPC20_0_sn2
LPC_20_0
LPC_16_1_e
LPC16_1_sn1
LPC16_1_sn2
LPC17_1_sn1
LPC17_1_sn2
LPC18_1_sn1
LPC18_1_sn2
LPC_18_1
LPC19_1_sn1
LPC20_1_sn1
LPC20_1_sn2
LPC18_2_sn1
LPC18_2_sn2
LPC_18_2
LPC20_2_sn1
LPC20_2_sn2
LPC_20_2
LPC18_3_sn1
LPC18_3_sn2
LPC20_3_sn1
LPC20_3_sn2
LPC_20_3
LPC20_4_sn1
LPC20_4_sn2
LPC22_4_sn1
LPC22_4_sn2
LPC20_5_sn1
LPC20_5_sn2
LPC22_5_sn1
LPC22_5_sn2
LPC22_6_sn1
LPC22_6_sn2
PC_30_0
PC_31_0
PC_32_0
PC_34_0
PC_36_0
PC_32_1
PC_32_1_e
PC_33_1
PC_34_1
PC_34_1_e
PC_35_1
PC_36_1
PC_32_2
PC_33_2
PC_34_2
PC_34_2_e
PC_35_2
PC_36_2
PC_36_2_e
PC_38_2
PC_34_3
PC_34_3_e
PC_36_3
PC_36_3_e
PC_38_3
PC_34_4
PC_36_4
PC_36_4_e
PC_37_4
PC_38_4
PC_38_4_e
PC_40_4
PC_40_4_e
PC_36_5
PC_38_5
PC_38_5_e
PC_40_5
PC_40_5_e
PC_37_6
PC_38_6
PC_38_6_e
PC_40_6
PE_36_4
PE_36_5_e
PE_38_5_e
LPE16_0_sn1
LPE16_0_sn2
LPE17_0_sn1
LPE17_0_sn2
LPE18_0_sn1
LPE18_0_sn2
LPE16_1_sn1
LPE18_1_sn1
LPE18_1_sn2
LPE18_2_sn1
LPE18_2_sn2
LPE20_3_sn1
LPE20_3_sn2
LPE20_4_sn1
LPE20_4_sn2
LPE22_4_sn1
LPE22_4_sn2
LPE20_5_sn1
LPE20_5_sn2
LPE22_5_sn1
LPE22_5_sn2
LPE22_6_sn1
LPE22_6_sn2
LPI14_0
LPI16_1
LPI16_0
LPI18_2
LPI20_4
LPI22_6
LPS18_2

## Sheet: Sphingolipids
Sphinganina_1_P
Sphingosine_1_P
SM_32_0
SM_35_0
SM_36_0
SM_32_1
SM_33_1
SM_34_1
SM_35_1
SM_36_1
SM_38_1
SM_39_1
SM_40_1
SM_41_1
SM_42_1
SM_43_1
SM_32_2
SM_34_2
SM_36_2
SM_38_2
SM_40_2
SM_41_2
SM_42_2
SM_43_2
SM_42_3

## Sheet: Sterol Lipids
ChoE_16_0
ChoE_18_0
ChoE_16_1
ChoE_17_1
ChoE_18_1
ChoE_18_2
ChoE_18_3
ChoE_20_3
ChoE_20_4
ChoE_20_5
ChoE_22_5
ChoE_22_6
Cortisone
Cortisol
Pregnenolone_sulfate
Cholic_acid
Deoxycholic_acid
Deoxycholic_acid_iso1
Deoxycholic_acid_iso2
Chenodeoxycholic_acid
Ursodeoxycholic_acid
Glycocholic_Acid
Glycodeoxycholic_acid
Glycochenodeoxycholic_acid
Glycoursodeoxycholic_acid
Taurocholic_acid
Taurodeoxycholic_acid
Taurochenodeoxycholic_acid
