# Supplementary material for: Circulating Lipid Profiles Indicate Incomplete Metabolic Recovery After Weight Loss, Suggesting the Need for Additional Interventions in Severe Obesity
Source: Biomolecules. 2025 Aug 1;15(8):1112. doi: 10.3390/biom15081112 (PMC12383904; doi:10.3390/biom15081112)
Supplement: Supplementary file 1 [file biomolecules-15-01112-s001.zip › Supplementary Table S2.xlsx]

## Sheet: Contents
Supplementary Table S2
This supplementary table presents detailed results from the circulating lipidomics analyses, comparing cohorts 1, 2, and 3, and including only those lipids with a fold change ≥ 1.5 and a p-value < 0.05.
Sheets	Description
EOM_CTRL	Lipid species with differential abundance between the control group and the severe obesity group. Concentrations are expressed in mmol/L.
V2_EOM	Lipid species with differential abundance between the after weight loss group and the severe obesity group. Concentrations are expressed in mmol/L.
V2_CTRL	Lipid species with differential abundance between the control group and the after weight loss group. Concentrations are expressed in mmol/L.
	Decrease
	Increase

## Sheet: EOM_CTRL
Lipid Species		Median conc. in Controls	25 IQR in Controls	75 IQR in Controls	Median conc. in Severe Obesity	25 IQR in Severe Obesity	75 IQR in Severe Obesity	p-value	Lipid Class			Decrease
Adrenic acid		0.000873	0.000608457	0.00111529	0.0162253	0.00752608	0.0373314	5.2648e-15	Fatty Acyls			Increase
dihomo-y-Linolenic acid [iso3]		0.00220571	0.00147467	0.00330006	0.0369387	0.0159385	0.084996	5.2648e-15	Fatty Acyls
11,14-Eicosadienoic acid		0.000352	0.000157694	0.000616125	0.00453892	0.00227685	0.00656514	5.2648e-15	Fatty Acyls
Glutaconyl-carnitine		8.81131e-09	6.12612e-09	1.22546e-08	2.43071e-09	1.80012e-09	3.16797e-09	1.7893e-14	Fatty Acyls
LPC 18:2		0.00153052	0.00122147	0.00203121	0.000518935	0.000364506	0.000749231	1.7893e-14	Glycerophospholipids
PC 36:2e		0.000126338	9.15868e-05	0.000146036	4.82438e-05	3.79331e-05	6.91197e-05	1.7893e-14	Glycerophospholipids
LPC 18:0		0.00145195	0.0011985	0.00164928	0.000606598	0.000446917	0.000826385	1.7893e-14	Glycerophospholipids
LPC 18:1		0.00108507	0.000885301	0.00124164	0.000477416	0.000341039	0.000652155	1.7893e-14	Glycerophospholipids
Linoleic acid		0.0304853	0.0145413	0.0753196	0.45028	0.184914	0.853174	3.5777e-14	Fatty Acyls
cis-Palmitoleic acid		0.0147	0.00603613	0.0365798	0.290671	0.12305	0.630267	5.2006e-14	Fatty Acyls
PC 36:3e		0.000281848	0.000211275	0.000353858	0.000106945	7.33814e-05	0.000155058	5.2551e-14	Glycerophospholipids
Nonanoyl-carnitine		7.07765e-09	4.85201e-09	1.07122e-08	2.26605e-09	1.6573e-09	2.75408e-09	8.4091e-14	Fatty Acyls
LPC 16:0e		3.69449e-05	3.0636e-05	4.38089e-05	1.67564e-05	1.19112e-05	2.40243e-05	1.0335e-13	Glycerophospholipids
Linolenic acid		0.00134881	0.000590466	0.0023154	0.012839	0.00648628	0.0203976	1.1085e-13	Fatty Acyls
LPC 20:2		1.00482e-05	7.3991e-06	1.14184e-05	3.1058e-06	2.00963e-06	4.93273e-06	1.1085e-13	Glycerophospholipids
Eicosenoic acid		0.001056	0.000363019	0.00228721	0.0101577	0.00544043	0.0205687	3.0884e-13	Fatty Acyls
Palmitic acid		0.0638	0.0279324	0.132218	1.18097	0.313521	1.9503	3.4732e-13	Fatty Acyls
Acetyl-carnitine		9.18668e-06	7.62513e-06	1.09183e-05	2.08785e-05	1.69056e-05	2.4537e-05	4.1275e-13	Fatty Acyls
dihomo-y-Linolenic acid		1.65782e-08	1.07878e-08	2.53179e-08	1.35014e-07	5.23878e-08	2.76354e-07	7.1981e-13	Fatty Acyls
LPC 19:0-sn1		6.484e-08	4.33427e-08	9.41936e-08	1.22727e-08	7.35726e-09	2.03528e-08	7.2052e-13	Glycerophospholipids
LPC 18:3-sn2		1.36121e-07	9.36352e-08	2.38485e-07	2.29814e-08	1.19527e-08	4.74381e-08	7.6631e-13	Glycerophospholipids
PC 35:2		0.000457763	0.000349803	0.000559633	0.000208015	0.000160321	0.000263486	7.6631e-13	Glycerophospholipids
LPC 16:1e		3.16227e-05	2.71631e-05	3.56769e-05	1.70276e-05	1.17572e-05	2.14872e-05	7.6631e-13	Glycerophospholipids
PC 34:3e		0.000360997	0.000285025	0.000488421	0.000160943	0.000123619	0.000232679	1.4059e-12	Glycerophospholipids
Oleic acid		0.0803	0.0307373	0.222827	1.04933	0.464209	1.6196	1.7336e-12	Fatty Acyls
LPC 20:0		6.52889e-06	5.6221e-06	8.11578e-06	3.44581e-06	2.57847e-06	4.277e-06	1.7808e-12	Glycerophospholipids
w3-DPA		7.61806e-08	4.35821e-08	1.25874e-07	4.74067e-07	2.3146e-07	1.17022e-06	5.0764e-12	Fatty Acyls
w6-DPA		1.07271e-07	5.998e-08	1.79456e-07	6.14872e-07	2.50063e-07	1.41995e-06	1.283e-11	Fatty Acyls
LPC 18:3-sn1		1.5275e-06	9.57903e-07	2.72273e-06	3.63121e-07	1.75119e-07	6.39221e-07	1.7702e-11	Glycerophospholipids
PC 36:2		0.0101689	0.00858733	0.012056	0.00589758	0.00482158	0.0080548	2.0188e-11	Glycerophospholipids
LPC 19:0-sn2		3.31225e-08	1.74539e-08	3.95403e-08	6.1959e-09	3.47287e-09	1.09861e-08	2.9584e-11	Glycerophospholipids
LPC 18:0e		9.36251e-06	7.64287e-06	1.10822e-05	4.77679e-06	3.05715e-06	6.30537e-06	2.9584e-11	Glycerophospholipids
PC 38:4e		0.000256178	0.000207882	0.000325472	0.000125866	0.000100632	0.000187872	4.6709e-11	Glycerophospholipids
LPC 17:0-sn2		1.45672e-06	8.91102e-07	2.25931e-06	2.77657e-07	2.07241e-07	5.43163e-07	5.0545e-11	Glycerophospholipids
LPC 15:0		2.92946e-05	2.20749e-05	3.38135e-05	1.16347e-05	8.93382e-06	1.74521e-05	5.0545e-11	Glycerophospholipids
Glycodeoxycholic acid		7.79212e-07	5.8404e-07	1.44643e-06	1.62225e-07	7.95575e-08	2.99958e-07	1.0194e-10	Sterol Lipids
Hexadecenyl-carnitine		4.75637e-09	3.78465e-09	6.21128e-09	9.6167e-09	7.94548e-09	1.2805e-08	1.0194e-10	Fatty Acyls
LPC 16:0		0.00372921	0.00314698	0.00410749	0.00231467	0.00181858	0.00288473	1.0194e-10	Glycerophospholipids
SM 39:1		0.00017906	0.000150101	0.000217791	0.000107941	8.9433e-05	0.00013363	1.036e-10	Sphingolipids
Glycochenodeoxycholic acid		2.85785e-06	1.87664e-06	8.59603e-06	5.29757e-07	2.61603e-07	1.18194e-06	1.3248e-10	Sterol Lipids
LPE 17:0-sn2		4.67128e-07	3.36805e-07	5.90121e-07	1.7678e-07	1.22848e-07	2.61246e-07	1.3248e-10	Glycerophospholipids
SM 41:2		0.000184371	0.000146056	0.000208505	0.000110184	8.02227e-05	0.000134225	1.3248e-10	Sphingolipids
LPC 17:0-sn1		5.76691e-06	4.01629e-06	7.31561e-06	1.90584e-06	1.18053e-06	3.05416e-06	1.3544e-10	Glycerophospholipids
LPC 20:0-sn1		4.96757e-08	3.00037e-08	7.60633e-08	1.82239e-08	8.82208e-09	2.41003e-08	1.5149e-10	Glycerophospholipids
LPC 15:0-sn1		4.08479e-06	3.04281e-06	5.47226e-06	1.64843e-06	9.69195e-07	2.41869e-06	1.6967e-10	Glycerophospholipids
LPE 22:5-sn2		3.72494e-06	2.78673e-06	4.96467e-06	1.50745e-06	8.79636e-07	2.21038e-06	1.6967e-10	Glycerophospholipids
PC 36:4e		0.000870116	0.000684974	0.0011794	0.000470468	0.000338809	0.000671604	1.7744e-10	Glycerophospholipids
SM 36:0		2.66853e-05	1.92461e-05	4.10857e-05	8.57204e-05	4.46347e-05	0.000134586	1.9008e-10	Sphingolipids
LPC 20:3		9.2418e-05	7.28892e-05	0.000115797	4.21749e-05	3.09894e-05	6.82133e-05	2.7785e-10	Glycerophospholipids
PC 38:2		0.000160454	0.000126041	0.000199785	8.34537e-05	5.26041e-05	0.00011922	2.9047e-10	Glycerophospholipids
LPE 20:5-sn1		1.89607e-07	9.55618e-08	3.14819e-07	4.93499e-08	2.8274e-08	8.29754e-08	3.2567e-10	Glycerophospholipids
PC 38:5e		0.000320403	0.000272605	0.000387485	0.000200476	0.000149707	0.000234281	3.3374e-10	Glycerophospholipids
LPC 20:0-sn2		5.89145e-09	3.15017e-09	8.11112e-09	2.19396e-09	1.22721e-09	2.74683e-09	5.1959e-10	Glycerophospholipids
LPC 15:0-sn2		6.2094e-07	4.32862e-07	9.08759e-07	2.28585e-07	1.25931e-07	3.59949e-07	5.329e-10	Glycerophospholipids
Stearic acid		0.0221	0.0127166	0.0328334	0.0741497	0.0374121	0.103842	5.7084e-10	Fatty Acyls
PC 34:1e		0.000253825	0.000205081	0.000284533	0.000154823	0.000127131	0.000215514	6.2348e-10	Glycerophospholipids
LPE 20:5-sn2		2.49967e-08	1.42245e-08	3.86455e-08	6.94562e-09	3.58293e-09	1.11138e-08	7.7905e-10	Glycerophospholipids
Chenodeoxycholic acid		5.61403e-07	2.96414e-07	1.13463e-06	8.20277e-08	2.31749e-08	1.50922e-07	8.929e-10	Sterol Lipids
PC 33:2		0.000122117	0.000106483	0.000143098	7.28939e-05	5.97138e-05	9.88506e-05	8.929e-10	Glycerophospholipids
LPC 18:2-sn1		0.000175862	0.000138308	0.000202645	0.000104373	8.21908e-05	0.000134947	9.3639e-10	Glycerophospholipids
Ursodeoxycholic acid		1.16819e-07	8.70007e-08	1.64348e-07	2.97414e-08	2.14154e-08	5.96823e-08	1.8983e-09	Sterol Lipids
PC 38:6e		0.000298114	0.000248429	0.000372504	0.000158895	0.000121158	0.000237101	2.8472e-09	Glycerophospholipids
Cholic acid		6.10355e-07	3.75601e-07	1.31723e-06	1.7297e-07	9.07473e-08	3.18777e-07	3.0369e-09	Sterol Lipids
CE 18:3		0.0492565	0.0324421	0.0885309	0.0100418	0.00577525	0.0299945	3.1291e-09	Sterol Lipids
PC 35:1		0.000145942	0.000115306	0.000196033	8.06625e-05	5.48091e-05	0.000103155	3.3423e-09	Glycerophospholipids
LPC 18:2-sn2		9.71927e-05	7.14861e-05	0.000113119	4.98488e-05	3.38786e-05	6.80758e-05	5.4126e-09	Glycerophospholipids
LPC 18:0-sn2		4.5213e-05	3.15736e-05	5.1024e-05	1.83771e-05	1.25758e-05	2.93516e-05	5.4407e-09	Glycerophospholipids
SM 43:1		1.64714e-05	1.3515e-05	2.12077e-05	9.65358e-06	7.84353e-06	1.23171e-05	5.9258e-09	Sphingolipids
Myristic acid		0.00606	0.0034742	0.0108365	0.0252853	0.0123989	0.0526061	6.2033e-09	Fatty Acyls
12-HETE		1.12654e-07	7.71755e-08	1.58961e-07	2.98672e-07	1.60369e-07	5.22216e-07	9.397e-09	Fatty Acyls
LPC 14:0-sn2		1.04527e-06	5.28534e-07	1.71429e-06	2.90288e-07	1.46253e-07	5.74752e-07	9.4633e-09	Glycerophospholipids
Arachidonic acid		0.00294	0.00202195	0.00384737	0.00903779	0.00427332	0.0133842	1.2365e-08	Fatty Acyls
CE 18:2		14.8132	10.432	18.4401	6.51789	4.50583	9.75578	1.3481e-08	Sterol Lipids
LPC 14:0-sn1		1.15481e-05	5.99811e-06	1.85963e-05	3.3317e-06	2.00656e-06	6.95736e-06	1.4699e-08	Glycerophospholipids
PC 40:5e		6.45039e-05	5.31349e-05	7.69499e-05	3.45855e-05	2.94396e-05	4.82283e-05	1.6667e-08	Glycerophospholipids
PC 34:2e		0.000116162	9.34246e-05	0.000142596	6.52092e-05	5.6629e-05	9.60977e-05	1.6772e-08	Glycerophospholipids
LPC 20:5-sn1		8.66132e-06	4.38978e-06	1.64133e-05	2.23597e-06	9.25268e-07	4.48636e-06	2.1153e-08	Glycerophospholipids
x-EpOME [iso1]		4.20663e-07	3.28857e-07	5.22049e-07	7.70689e-07	5.59555e-07	1.01995e-06	2.7493e-08	Fatty Acyls
LPC 20:5-sn2		8.52099e-07	5.03032e-07	1.67473e-06	2.38255e-07	1.22864e-07	4.9888e-07	2.9369e-08	Glycerophospholipids
PC 40:4e		6.53037e-05	5.03805e-05	8.39278e-05	3.7487e-05	2.7578e-05	5.08581e-05	4.447e-08	Glycerophospholipids
LPC 18:0-sn1		0.000112781	8.91587e-05	0.000130433	6.67022e-05	5.37962e-05	9.00051e-05	4.4751e-08	Glycerophospholipids
CE 20:5		0.0417471	0.0194989	0.0777107	0.00797413	0.00306874	0.0205451	9.8593e-08	Sterol Lipids
PC 36:5		0.000511676	0.00041879	0.000655236	0.00032189	0.00025556	0.000419346	1.3138e-07	Glycerophospholipids
PC 32:2		0.000185941	0.000116547	0.000240839	9.10174e-05	4.94839e-05	0.000130906	2.1566e-07	Glycerophospholipids
LPC 19:1-sn1		7.70558e-08	5.9302e-08	1.30323e-07	3.55305e-08	2.10157e-08	5.34851e-08	2.1735e-07	Glycerophospholipids
LPI 14:0		2.78519e-09	1.38057e-09	6.22537e-09	8.86498e-10	3.26789e-10	1.36797e-09	2.3275e-07	Glycerophospholipids
Glycoursodeoxycholic acid		1.31444e-07	7.35658e-08	3.34836e-07	3.31993e-08	2.24163e-08	7.70292e-08	2.3407e-07	Sterol Lipids
Deoxycholic acid		2.20877e-06	1.04481e-06	3.48652e-06	4.73128e-07	3.0503e-07	1.04459e-06	2.4048e-07	Sterol Lipids
Octadecadienyl carnitine		5.76563e-09	4.48761e-09	7.65901e-09	1.04179e-08	7.47208e-09	1.42227e-08	3.4214e-07	Fatty Acyls
LPE 18:2-sn1		1.05997e-05	5.92968e-06	1.53046e-05	4.18867e-06	2.36468e-06	7.13522e-06	3.8414e-07	Glycerophospholipids
Cortisone		5.67019e-09	4.26753e-09	7.43455e-09	3.29196e-09	2.47495e-09	4.10379e-09	4.3369e-07	Sterol Lipids
PC 36:1		0.00183498	0.00151052	0.00239656	0.00105928	0.000762942	0.00154721	5.0392e-07	Glycerophospholipids
Glycocholic Acid		6.03097e-07	2.74277e-07	1.24501e-06	1.40555e-07	6.69156e-08	3.60526e-07	7.4766e-07	Sterol Lipids
PC 34:3		0.000608897	0.00038952	0.000736156	0.000347563	0.000233606	0.00048005	7.8086e-07	Glycerophospholipids
PC 31:0		2.81427e-05	1.97347e-05	4.40903e-05	1.69551e-05	1.07012e-05	2.09854e-05	7.861e-07	Glycerophospholipids
CE 17:1		4.16284e-06	2.55268e-06	7.34388e-06	1.57088e-06	9.4253e-07	3.18926e-06	7.9866e-07	Sterol Lipids
PC 37:6		2.3372e-05	1.68342e-05	2.98466e-05	1.22545e-05	8.46444e-06	1.95819e-05	1.0364e-06	Glycerophospholipids
CE 18:0		2.94201e-05	1.78512e-05	5.3094e-05	1.16454e-05	6.28241e-06	2.02263e-05	1.0628e-06	Sterol Lipids
Methylglutaryl-carnitine		1.16298e-08	8.70974e-09	1.61759e-08	1.8977e-08	1.50467e-08	2.38202e-08	4.3422e-06	Fatty Acyls
LPE 22:4-sn2		8.55255e-09	5.8841e-09	1.2974e-08	1.84131e-08	1.01749e-08	2.53843e-08	4.9054e-06	Glycerophospholipids
Epoxy-stearic acid		7.23122e-05	3.44472e-05	0.000135022	0.000302832	0.000101784	0.000687283	6.3061e-06	Fatty Acyls
LPE 18:2-sn2		2.04803e-06	1.06993e-06	2.78495e-06	8.78225e-07	4.52529e-07	1.38633e-06	8.2145e-06	Glycerophospholipids
Dodecanoyl-carnitine		3.29286e-08	2.2137e-08	4.52914e-08	1.84887e-08	1.42966e-08	2.50769e-08	8.5384e-06	Fatty Acyls
PC 30:0		0.000103468	5.97422e-05	0.000150986	5.45688e-05	3.18909e-05	8.12154e-05	1.0075e-05	Glycerophospholipids
Taurochenodeoxycholic acid		8.957e-08	4.40505e-08	2.74606e-07	3.25987e-08	1.1561e-08	7.40013e-08	1.0617e-05	Sterol Lipids
Decanoyl-carnitine		1.16377e-07	7.09521e-08	1.49318e-07	6.60888e-08	5.26421e-08	8.63231e-08	1.2355e-05	Fatty Acyls
LPC 20:2-sn2		2.14839e-07	1.61124e-07	2.95486e-07	1.23545e-07	7.29883e-08	1.82849e-07	1.2638e-05	Glycerophospholipids
CE 18:1		0.336426	0.198419	0.649826	0.170397	0.0537015	0.254771	1.7775e-05	Sterol Lipids
LPC 22:5-sn1		2.23851e-06	1.32743e-06	4.02475e-06	1.14268e-06	4.84531e-07	1.63918e-06	1.9292e-05	Glycerophospholipids
PC 34:4		6.61553e-05	3.84855e-05	8.56965e-05	3.35753e-05	1.74092e-05	5.32161e-05	2.3335e-05	Glycerophospholipids
LPC 20:1-sn1		5.40322e-07	3.95041e-07	8.84035e-07	3.40215e-07	2.26111e-07	4.36681e-07	2.5352e-05	Glycerophospholipids
N-Oleoyl EA		4.41331e-07	2.68551e-07	7.95143e-07	8.86444e-07	5.57261e-07	1.2386e-06	4.5736e-05	Fatty Acyls
LPC 20:2-sn1		1.73573e-06	1.19773e-06	2.72613e-06	9.06414e-07	4.55923e-07	1.51427e-06	7.0747e-05	Glycerophospholipids
CE 20:3		0.0127111	0.00627209	0.0233705	0.00465164	0.00264483	0.0128936	0.0001834	Sterol Lipids
Tridecanoyl-carnitine		1.18346e-08	7.64407e-09	1.64118e-08	7.69452e-09	5.63046e-09	9.7759e-09	0.00027277	Fatty Acyls
Docosahexaenoic acid DHA		0.00099	0.000577764	0.00198375	0.00224391	0.00104214	0.00388762	0.00032147	Fatty Acyls
Octenoyl-carnitine		3.24058e-08	2.01256e-08	6.14979e-08	1.87943e-08	1.45619e-08	2.59917e-08	0.00043136	Fatty Acyls
TG 50:2		0.00152624	0.000899985	0.00257163	0.00268423	0.00175711	0.00396865	0.00069634	Glycerolipids
Taurodeoxycholic acid		3.80223e-08	1.70628e-08	8.42041e-08	1.92571e-08	8.84326e-09	3.29481e-08	0.001674	Sterol Lipids
TG 54:6		0.000259521	0.000152776	0.000576823	0.000506978	0.000319891	0.00121572	0.0017239	Glycerolipids
N-Palmitoyl EA		1.33764e-07	8.1998e-08	2.40433e-07	2.00757e-07	1.43312e-07	3.60744e-07	0.0034311	Fatty Acyls
TG 54:7		6.08518e-05	4.14043e-05	0.000125553	0.000105051	6.61556e-05	0.000252532	0.0047259	Glycerolipids
CE 22:6		0.0479154	0.0302628	0.0745885	0.0255109	0.0129726	0.0587966	0.0054836	Sterol Lipids
Cortisol		2.7856e-07	1.73776e-07	4.21349e-07	5.32212e-07	2.14853e-07	8.25155e-07	0.0091895	Sterol Lipids
x-DiHODE		2.32184e-06	1.50187e-06	3.35555e-06	3.52046e-06	1.79566e-06	5.22741e-06	0.01407	Fatty Acyls
Deoxycholic acid (iso2)		4.28437e-07	1.68125e-07	6.39223e-07	2.39334e-07	1.35943e-07	4.07572e-07	0.019936	Sterol Lipids
9,10-DiHOME 12		1.99014e-07	1.16349e-07	2.91986e-07	2.31252e-07	1.5372e-07	4.60171e-07	0.034947	Fatty Acyls

## Sheet: V2_EOM
Lipid Species		Median conc. in Severe Obesity	25 IQR in Severe Obesity	75 IQR in Severe Obesity	Median conc. in After Weight Loss	25 IQR in After Weight Loss	75 IQR in After Weight Loss	p-value	Lipid Class			Decrease
Linolenic acid		0.0128	0.00649	0.0204	0.0008265	0.00033525	0.0010825	5.41e-15	Fatty acyls			Increase
LPC 20:0-sn1		1.82e-08	8.82e-09	2.41e-08	6.53e-08	4.865e-08	8.495e-08	2.28e-13	Glycerophospholipids
Glutaconyl-carnitine		2.43e-09	1.8e-09	3.17e-09	5.9e-09	4.575e-09	7.05e-09	4.05e-13	Fatty acyls
Linoleic acid		0.45	0.185	0.853	0.0546	0.030225	0.097175	5.04e-13	Fatty acyls
LPC 20:0-sn2		2.19e-09	1.23e-09	2.75e-09	6.44e-09	4.855e-09	7.8775e-09	5.04e-13	Glycerophospholipids
cis-Palmitoleic acid		0.291	0.123	0.63	0.0229	0.016225	0.039525	6.67e-13	Fatty acyls
SM 36:0		8.57e-05	4.46e-05	0.000135	2.245e-05	1.8375e-05	3.0025e-05	8.44e-13	Sphingolipids
Myristic acid		0.0253	0.0124	0.0526	0.00348	0.0022025	0.00673	2.59e-11	Fatty acyls
LPE 17:0-sn2		1.77e-07	1.23e-07	2.61e-07	4.3e-07	3.2825e-07	5.1e-07	2.99e-11	Glycerophospholipids
LPC 19:0-sn1		1.23e-08	7.36e-09	2.04e-08	4.71e-08	3.2275e-08	7.815e-08	4.24e-11	Glycerophospholipids
Palmitic acid		1.18	0.314	1.95	0.0947	0.042575	0.17775	9.29e-11	Fatty acyls
LPC 20:0		3.45e-06	2.58e-06	4.28e-06	5.8e-06	5.125e-06	6.89e-06	9.29e-11	Glycerophospholipids
LPC 20:1-sn1		3.4e-07	2.26e-07	4.37e-07	9.57e-07	6.44e-07	1.6625e-06	1.4e-10	Glycerophospholipids
Nonanoyl-carnitine		2.27e-09	1.66e-09	2.75e-09	4.965e-09	3.5e-09	5.985e-09	1.52e-10	Fatty acyls
9,12,13-TriHOME 10		2.77e-07	2.38e-07	3.52e-07	5.93e-07	4.045e-07	7.795e-07	2.3e-10	Fatty acyls
LPC 17:0-sn2		2.78e-07	2.07e-07	5.43e-07	1.05e-06	7.595e-07	1.6675e-06	2.9e-10	Glycerophospholipids
LPC 20:1-sn2		3.11e-08	2.05e-08	3.96e-08	8.66e-08	5.3675e-08	1.3325e-07	3.46e-10	Glycerophospholipids
Tiglyl-carnitine		5.11e-09	3.79e-09	6.71e-09	2.47e-09	1.9075e-09	3.3425e-09	3.46e-10	Fatty acyls
Stearic acid		0.0741	0.0374	0.104	0.0214	0.013725	0.032275	5.25e-10	Fatty acyls
LPC 17:0-sn1		1.91e-06	1.18e-06	3.05e-06	5.31e-06	3.7175e-06	7.3025e-06	9.69e-10	Glycerophospholipids
dihomo-y-Linolenic acid [iso3]		0.0369	0.0159	0.085	0.00651	0.0028425	0.011225	9.87e-10	Fatty acyls
Adrenic acid		0.0162	0.00753	0.0373	0.00314	0.00143	0.00524	1.42e-09	Fatty acyls
Acetyl-carnitine		2.09e-05	1.69e-05	2.45e-05	1.065e-05	8.8975e-06	1.325e-05	1.42e-09	Fatty acyls
LPC 19:0-sn2		6.2e-09	3.47e-09	1.1e-08	1.93e-08	1.285e-08	3.365e-08	3.59e-09	Glycerophospholipids
LPC 19:1-sn1		3.55e-08	2.1e-08	5.35e-08	9.6e-08	6.745e-08	1.81e-07	4.45e-09	Glycerophospholipids
Succinyl-carnitine		6.07e-07	4.22e-07	8.38e-07	2.84e-07	2.22e-07	4.105e-07	7.53e-09	Fatty acyls
TG 54:7		0.000105	6.62e-05	0.000253	3.67e-05	2.9225e-05	5.065e-05	9.71e-09	Glycerolipids
Oleic acid		1.05	0.464	1.62	0.205	0.078775	0.43475	1.08e-08	Fatty acyls
LPC 20:2-sn2		1.24e-07	7.3e-08	1.83e-07	2.67e-07	2.06e-07	5.105e-07	1.28e-08	Glycerophospholipids
11,14-Eicosadienoic acid		0.00454	0.00228	0.00657	0.00118	0.00046425	0.0023225	1.67e-08	Fatty acyls
LPE 22:5-sn2		1.51e-06	8.8e-07	2.21e-06	3.01e-06	2.3225e-06	4.21e-06	1.67e-08	Glycerophospholipids
LPC 15:0-sn1		1.65e-06	9.69e-07	2.42e-06	3.3e-06	2.5325e-06	4.5925e-06	1.9e-08	Glycerophospholipids
DG 36:0		0.000159	0.000124	0.000274	0.000118	0.000112	0.000126	2.18e-08	Glycerolipids
LPC 16:1e		1.7e-05	1.18e-05	2.15e-05	2.67e-05	2.14e-05	3.59e-05	2.51e-08	Glycerophospholipids
LPC 18:2-sn1		0.000104	8.22e-05	0.000135	0.0001635	0.0001345	0.00019475	2.7e-08	Glycerophospholipids
LPC 18:0-sn2		1.84e-05	1.26e-05	2.94e-05	4.11e-05	3.08e-05	5.46e-05	3.08e-08	Glycerophospholipids
12,13-DiHOME 9		2.18e-07	1.6e-07	3.94e-07	1.07e-07	9.0675e-08	1.3975e-07	3.43e-08	Fatty acyls
LPC 18:0-sn1		6.67e-05	5.38e-05	9e-05	0.000111	9.095e-05	0.00013075	3.85e-08	Glycerophospholipids
LPC 22:5-sn1		1.14e-06	4.85e-07	1.64e-06	3.065e-06	1.8e-06	6.875e-06	3.99e-08	Glycerophospholipids
Eicosenoic acid		0.0102	0.00544	0.0206	0.00224	0.0010575	0.0057175	5.88e-08	Fatty acyls
LPC 15:0-sn2		2.29e-07	1.26e-07	3.6e-07	4.78e-07	3.69e-07	6.67e-07	6.7e-08	Glycerophospholipids
w3-DPA		4.74e-07	2.31e-07	1.17e-06	1.21e-07	5.285e-08	2.4275e-07	1.39e-07	Fatty acyls
LPC 18:2-sn2		4.98e-05	3.39e-05	6.81e-05	8.61e-05	6.7975e-05	0.00011	1.56e-07	Glycerophospholipids
LPC 18:1-sn1		0.0001	7.22e-05	0.000137	0.0001725	0.000133	0.00020525	1.91e-07	Glycerophospholipids
LPC 18:0e		4.78e-06	3.06e-06	6.31e-06	8.03e-06	6.3575e-06	1.01e-05	2.12e-07	Glycerophospholipids
Methylglutaryl-carnitine		1.9e-08	1.5e-08	2.38e-08	1.1e-08	8.4075e-09	1.3925e-08	2.34e-07	Fatty acyls
LPC 20:2-sn1		9.06e-07	4.56e-07	1.51e-06	2.23e-06	1.485e-06	4.38e-06	3.21e-07	Glycerophospholipids
LPC 18:1-sn2		1.51e-05	1.09e-05	2.33e-05	3.055e-05	2.2475e-05	3.6925e-05	5.54e-07	Glycerophospholipids
Epoxy-stearic acid		0.000303	0.000102	0.000687	5.195e-05	1.645e-05	0.000156	5.84e-07	Fatty acyls
TG 54:6		0.000507	0.00032	0.00122	0.000197	0.0001465	0.00029925	8.66e-07	Glycerolipids
w6-DPA		6.15e-07	2.5e-07	1.42e-06	2.24e-07	1.1525e-07	2.8825e-07	8.66e-07	Fatty acyls
Lauric acid		0.00115	0.000309	0.00337	0.000226	0.00013125	0.000373	9.45e-07	Fatty acyls
Cholic acid		1.73e-07	9.07e-08	3.19e-07	4.83e-07	2.8175e-07	7.8575e-07	9.95e-07	Sterol Lipids
Cortisol		5.32e-07	2.15e-07	8.25e-07	1.0065e-07	7.6975e-08	1.9425e-07	1.66e-06	Sterol Lipids
LPC 20:2		3.11e-06	2.01e-06	4.93e-06	6.03e-06	4.57e-06	6.76e-06	1.78e-06	Glycerophospholipids
LPC 18:0		0.000607	0.000447	0.000826	0.000933	0.0007845	0.0011	1.94e-06	Glycerophospholipids
PC 32:1		0.000511	0.000293	0.000685	0.00024	0.00017925	0.000344	2.19e-06	Glycerophospholipids
x-EpOME [iso1]		7.71e-07	5.6e-07	1.02e-06	5.26e-07	3.8725e-07	6.415e-07	3.36e-06	Fatty acyls
TG 50:2		0.00268	0.00176	0.00397	0.001255	0.00092525	0.001685	3.6e-06	Glycerolipids
LPC 18:1		0.000477	0.000341	0.000652	0.000702	0.000582	0.00097025	3.6e-06	Glycerophospholipids
LPC 16:0e		1.68e-05	1.19e-05	2.4e-05	2.73e-05	1.975e-05	3.325e-05	4.34e-06	Glycerophospholipids
Octenoyl-carnitine		1.88e-08	1.46e-08	2.6e-08	1.18e-08	9.0175e-09	1.6075e-08	4.8e-06	Fatty acyls
TG 48:0		0.000121	8.89e-05	0.000175	6.82e-05	5.3575e-05	9.1625e-05	7.9e-06	Glycerolipids
Hexadecenyl-carnitine		9.62e-09	7.95e-09	1.28e-08	6.405e-09	5.7325e-09	7.4575e-09	8.46e-06	Fatty acyls
TG 52:6		3.41e-05	2.03e-05	5.63e-05	1.69e-05	1.3275e-05	2.0925e-05	1.13e-05	Glycerolipids
TG 52:5		0.000333	0.000181	0.000584	0.000154	0.000114	0.00020125	1.89e-05	Glycerolipids
TG 50:3		0.000712	0.000415	0.0013	0.000334	0.000265	0.00044625	2.12e-05	Glycerolipids
TG 46:0		6.02e-05	4.48e-05	8.45e-05	3.88e-05	3.315e-05	4.8025e-05	2.64e-05	Glycerolipids
LPC 22:5-sn2		1.61e-07	7.68e-08	2.47e-07	2.975e-07	1.6875e-07	5.565e-07	2.86e-05	Glycerophospholipids
dihomo-y-Linolenic acid		1.35e-07	5.24e-08	2.76e-07	5.085e-08	2.0125e-08	1.044e-07	3.35e-05	Fatty acyls
LPC 22:4-sn2		9.57e-08	4.69e-08	1.66e-07	1.98e-07	1.165e-07	3.385e-07	3.97e-05	Glycerophospholipids
TG 46:2		4.52e-05	3.56e-05	5.94e-05	3.2e-05	2.74e-05	3.875e-05	5.15e-05	Glycerolipids
Docosahexaenoic acid DHA		0.00224	0.00104	0.00389	0.001075	0.00039375	0.0017	5.41e-05	Fatty acyls
LPE 17:0-sn1		2.28e-08	1.32e-08	3.87e-08	4.27e-08	2.8875e-08	5.6975e-08	6.67e-05	Glycerophospholipids
x-DiHODE		3.52e-06	1.8e-06	5.23e-06	1.67e-06	8.2925e-07	3.1725e-06	7.1e-05	Fatty acyls
Decanoyl-carnitine		6.61e-08	5.26e-08	8.63e-08	9.23e-08	7.385e-08	1.4875e-07	7.55e-05	Fatty acyls
LPC 18:3-sn2		2.3e-08	1.2e-08	4.74e-08	5.06e-08	2.83e-08	9.5475e-08	8.26e-05	Glycerophospholipids
LPE 22:5-sn1		1.18e-07	6.07e-08	1.74e-07	1.99e-07	1.395e-07	2.765e-07	8.65e-05	Glycerophospholipids
LPE 20:5-sn2		6.95e-09	3.58e-09	1.11e-08	1.47e-08	8.3425e-09	2.68e-08	9.78e-05	Glycerophospholipids
9,10-DiHOME 12		2.31e-07	1.54e-07	4.6e-07	1.42e-07	9.81e-08	2.1675e-07	0.00010857	Fatty acyls
CE 18:0		1.16e-05	6.28e-06	2.02e-05	3.165e-05	1.27e-05	4.715e-05	0.00012448	Sterol Lipids
LPI 16:1		7.55e-08	4.14e-08	1.74e-07	3.36e-08	1.805e-08	5.395e-08	0.00013649	Glycerophospholipids
LPC 22:4-sn1		6.42e-07	2.82e-07	1.13e-06	1.41e-06	6.725e-07	2.6775e-06	0.00017066	Glycerophospholipids
TG 52:1		0.000276	0.000161	0.000558	0.000133	0.00010425	0.00018	0.00017858	Glycerolipids
TG 48:3		6.16e-05	4.01e-05	8.17e-05	3.73e-05	2.875e-05	4.925e-05	0.00019832	Glycerolipids
Glycodeoxycholic acid		1.62e-07	7.96e-08	3e-07	3.95e-07	1.6975e-07	1.315e-06	0.00021324	Sterol Lipids
TG 48:2		0.000251	0.000136	0.000357	0.00013	9.815e-05	0.0001785	0.00022008	Glycerolipids
TG 50:4		0.000114	6.35e-05	0.000193	6.12e-05	4.4375e-05	8.41e-05	0.00029551	Glycerolipids
TG 52:4		0.00284	0.00146	0.00456	0.0014	0.0010425	0.0018775	0.00032589	Glycerolipids
TG 48:1		0.000374	0.000238	0.000614	0.0002065	0.000162	0.0002855	0.00037361	Glycerolipids
LPC 14:0-sn2		2.9e-07	1.46e-07	5.75e-07	6.14e-07	3.7275e-07	9.65e-07	0.00037361	Glycerophospholipids
TG 50:1		0.00158	0.000885	0.00359	0.000917	0.000601	0.0014125	0.00040244	Glycerolipids
LPE 20:5-sn1		4.93e-08	2.83e-08	8.3e-08	9.89e-08	6.2375e-08	1.74e-07	0.00042795	Glycerophospholipids
Taurocholic acid		6.7e-09	3e-09	1.67e-08	2.19e-09	7.92e-10	6.59e-09	0.00046496	Sterol Lipids
Arachidonic acid		0.00904	0.00427	0.0134	0.0037	0.002045	0.0070775	0.000505	Fatty acyls
LPC 18:3-sn1		3.63e-07	1.75e-07	6.39e-07	7.06e-07	3.4775e-07	1.05e-06	0.00053451	Glycerophospholipids
TG 46:1		8.28e-05	5.83e-05	0.000113	5.7e-05	4.855e-05	7.2025e-05	0.00054598	Glycerolipids
LPC 14:0-sn1		3.33e-06	2.01e-06	6.96e-06	6.77e-06	4.3175e-06	1.0575e-05	0.0008114	Glycerophospholipids
TG 52:2		0.00633	0.00376	0.00925	0.00395	0.0029375	0.0054925	0.00090094	Glycerolipids
DG 36:4		0.000237	0.000148	0.000391	0.0001565	0.00011475	0.00019275	0.0013988	Glycerolipids
x-OxoODE [iso2]		6.82e-06	5.83e-06	8.1e-06	9.37e-06	6.465e-06	1.365e-05	0.0014219	Fatty acyls
LPE 18:0-sn2		6.97e-07	4.59e-07	1.09e-06	1.15e-06	6.9275e-07	1.5475e-06	0.0014278	Glycerophospholipids
TG 50:0		4.22e-05	2.41e-05	7.19e-05	2.545e-05	1.9575e-05	3.485e-05	0.001469	Glycerolipids
Glycochenodeoxycholic acid		5.3e-07	2.62e-07	1.18e-06	2.04e-06	5.035e-07	3.23e-06	0.0015114	Sterol Lipids
LPC 16:1-sn1		1.48e-05	8.38e-06	2.04e-05	2.01e-05	1.4925e-05	2.8675e-05	0.0015359	Glycerophospholipids
DG 34:2		0.000347	0.000204	0.000534	0.0002175	0.00016425	0.0002725	0.0016455	Glycerolipids
TG 54:5		0.00148	0.000908	0.00258	0.000876	0.0006655	0.001245	0.0016802	Glycerolipids
LPC 20:5-sn1		2.24e-06	9.25e-07	4.49e-06	5.18e-06	2.18e-06	8.4225e-06	0.0024768	Glycerophospholipids
LPC 20:3-sn1		3.15e-05	1.27e-05	4.78e-05	4.7e-05	3.02e-05	7.03e-05	0.003234	Glycerophospholipids
N-Palmitoyl EA		2.01e-07	1.43e-07	3.61e-07	1.4e-07	7.93e-08	2.2675e-07	0.0045918	Fatty acyls
TG 54:2		0.000293	0.000152	0.000504	0.000174	0.000123	0.0002565	0.0052176	Glycerolipids
CE 17:1		1.57e-06	9.43e-07	3.19e-06	2.745e-06	1.77e-06	4.56e-06	0.0063473	Sterol Lipids
LPC 20:5-sn2		2.38e-07	1.23e-07	4.99e-07	5.41e-07	2.4575e-07	8.87e-07	0.0066594	Glycerophospholipids
Pregnenolone sulfate		2.7e-08	1.23e-08	6.03e-08	1.14e-08	3.7075e-09	3.1975e-08	0.0083	Sterol Lipids
Deoxycholic acid		4.73e-07	3.05e-07	1.04e-06	9.9e-07	5.355e-07	1.83e-06	0.021424	Sterol Lipids
LPI 16:0		5.63e-07	2.24e-07	1.08e-06	9.61e-07	4.53e-07	1.9775e-06	0.029729	Glycerophospholipids
LPI 14:0		8.86e-10	3.27e-10	1.37e-09	1.12e-09	5.9825e-10	2.225e-09	0.043013	Glycerophospholipids

## Sheet: V2_CTRL
Lipid Species		Median conc. in Controls	25 IQR in Controls	75 IQR in Controls	Median conc. in After Weight Loss	25 IQR in After Weight Loss	75 IQR in After Weight Loss	p-value	Lipid Class			Decrease
12-HETE		1.12654e-07	7.71755e-08	1.58961e-07	5.47225e-07	3.35583e-07	8.27983e-07	4.2576e-13	Fatty Acyls			Increase
SM 41:1		0.000405781	0.00032663	0.0004726	0.000223311	0.000192025	0.00027433	3.1007e-12	Sphingolipids
PC 36:2		0.0101689	0.00858733	0.012056	0.00642992	0.00521319	0.00760778	3.2561e-12	Glycerophospholipids
PC 36:3e		0.000281848	0.000211275	0.000353858	0.000148039	0.000112337	0.000166639	1.3361e-11	Glycerophospholipids
LPC 18:2		0.00153052	0.00122147	0.00203121	0.000722273	0.000615117	0.000882286	1.5739e-11	Glycerophospholipids
PC 38:4e		0.000256178	0.000207882	0.000325472	0.000135253	0.000118238	0.000173698	2.053e-11	Glycerophospholipids
SM 41:2		0.000184371	0.000146056	0.000208505	0.000108243	8.58624e-05	0.000132816	2.053e-11	Sphingolipids
PC 34:2		0.0110522	0.00918802	0.0126524	0.0075836	0.00655164	0.00857227	2.053e-11	Glycerophospholipids
SM 39:1		0.00017906	0.000150101	0.000217791	0.00010354	8.82358e-05	0.000124863	2.1779e-11	Sphingolipids
PC 34:3		0.000608897	0.00038952	0.000736156	0.000256371	0.000187678	0.000314673	3.1623e-11	Glycerophospholipids
PC 35:2		0.000457763	0.000349803	0.000559633	0.000243073	0.000183196	0.000300974	7.9645e-11	Glycerophospholipids
PC 40:4e		6.53037e-05	5.03805e-05	8.39278e-05	3.44426e-05	2.94882e-05	4.30384e-05	7.9645e-11	Glycerophospholipids
PC 36:2e		0.000126338	9.15868e-05	0.000146036	6.65102e-05	4.99941e-05	8.40766e-05	7.9645e-11	Glycerophospholipids
SM 43:1		1.64714e-05	1.3515e-05	2.12077e-05	1.04983e-05	8.62789e-06	1.19463e-05	1.063e-10	Sphingolipids
PC 36:4e		0.000870116	0.000684974	0.0011794	0.000487741	0.000384487	0.000627973	1.5103e-10	Glycerophospholipids
PC 36:3		0.00845774	0.00675941	0.0101454	0.00467803	0.0040607	0.00624801	1.5103e-10	Glycerophospholipids
LPE 22:4-sn2		8.55255e-09	5.8841e-09	1.2974e-08	2.31834e-08	1.59771e-08	3.4889e-08	2.3469e-10	Glycerophospholipids
Adrenic acid		0.000873	0.000608457	0.00111529	0.00314159	0.00143107	0.00524164	3.074e-10	Fatty Acyls
PC 32:2		0.000185941	0.000116547	0.000240839	7.1073e-05	4.66738e-05	9.78711e-05	8.563e-10	Glycerophospholipids
9,12,13-TriHOME 10		2.6066e-07	2.08085e-07	3.31127e-07	5.92727e-07	4.0462e-07	7.79483e-07	1.6903e-09	Fatty Acyls
PC 38:6		0.0032882	0.00259313	0.00379099	0.00202697	0.00155534	0.00245146	1.844e-09	Glycerophospholipids
PC 38:2		0.000160454	0.000126041	0.000199785	9.00907e-05	7.53726e-05	0.000117498	2.8855e-09	Glycerophospholipids
PC 38:5e		0.000320403	0.000272605	0.000387485	0.000201467	0.000162926	0.000241432	2.8937e-09	Glycerophospholipids
PC 34:4		6.61553e-05	3.84855e-05	8.56965e-05	2.50156e-05	1.69867e-05	3.14851e-05	4.7351e-09	Glycerophospholipids
12,13-DiHOME 9		3.46867e-07	1.60344e-07	6.22675e-07	1.06883e-07	9.07032e-08	1.39628e-07	9.127e-09	Fatty Acyls
PC 38:6e		0.000298114	0.000248429	0.000372504	0.000168454	0.000120754	0.000211498	1.1685e-08	Glycerophospholipids
PC 37:6		2.3372e-05	1.68342e-05	2.98466e-05	1.06121e-05	7.80118e-06	1.49075e-05	1.4552e-08	Glycerophospholipids
Octenoyl-carnitine		3.24058e-08	2.01256e-08	6.14979e-08	1.18199e-08	9.01757e-09	1.60614e-08	1.6673e-08	Fatty Acyls
PC 36:1		0.00183498	0.00151052	0.00239656	0.00109375	0.000817347	0.00133959	1.7941e-08	Glycerophospholipids
PC 40:5e		6.45039e-05	5.31349e-05	7.69499e-05	3.66798e-05	3.0756e-05	4.5775e-05	2.3363e-08	Glycerophospholipids
Cortisone		5.67019e-09	4.26753e-09	7.43455e-09	3.13506e-09	2.38138e-09	3.63201e-09	2.5716e-08	Sterol Lipids
LPC 15:0		2.92946e-05	2.20749e-05	3.38135e-05	1.53745e-05	1.31411e-05	1.94778e-05	2.5716e-08	Glycerophospholipids
PC 40:6		0.00100829	0.000822613	0.00128669	0.00064084	0.00051233	0.000792353	9.5773e-08	Glycerophospholipids
CE 18:3		0.0492565	0.0324421	0.0885309	0.0167329	0.0091689	0.0286316	1.1642e-07	Sterol Lipids
PC 40:5		0.00035854	0.000294276	0.000459815	0.000225525	0.000184835	0.000286617	1.4043e-07	Glycerophospholipids
dihomo-y-Linolenic acid [iso3]		0.00220571	0.00147467	0.00330006	0.00650679	0.00284116	0.0112345	1.4557e-07	Fatty Acyls
Chenodeoxycholic acid		5.61403e-07	2.96414e-07	1.13463e-06	1.05704e-07	6.74413e-08	2.29977e-07	1.5627e-07	Sterol Lipids
PC 30:0		0.000103468	5.97422e-05	0.000150986	4.71985e-05	3.4265e-05	6.53054e-05	1.6528e-07	Glycerophospholipids
PC 35:1		0.000145942	0.000115306	0.000196033	9.24258e-05	7.22279e-05	0.000111137	1.816e-07	Glycerophospholipids
PC 34:3e		0.000360997	0.000285025	0.000488421	0.00023579	0.000180267	0.000286481	1.8466e-07	Glycerophospholipids
LPC 20:3		9.2418e-05	7.28892e-05	0.000115797	6.05118e-05	4.80427e-05	7.48604e-05	2.1573e-07	Glycerophospholipids
Tiglyl-carnitine		4.09057e-09	3.10476e-09	5.47713e-09	2.46693e-09	1.90582e-09	3.34022e-09	4.8369e-07	Fatty Acyls
SM 43:2		5.72159e-05	4.48474e-05	7.48464e-05	3.6773e-05	3.09668e-05	4.81436e-05	5.0254e-07	Sphingolipids
11,14-Eicosadienoic acid		0.000352	0.000157694	0.000616125	0.00117862	0.00046434	0.00231995	6.0862e-07	Fatty Acyls
PC 38:3		0.00154101	0.0012527	0.00221581	0.000913926	0.000648465	0.00121727	1.1914e-06	Glycerophospholipids
LPE 22:4-sn1		8.43401e-08	6.38472e-08	1.14195e-07	1.52036e-07	1.08486e-07	2.13003e-07	1.3341e-06	Glycerophospholipids
PC 32:1		0.000491971	0.00031348	0.000662432	0.000239835	0.000179141	0.00034369	1.5187e-06	Glycerophospholipids
LPC 18:3-sn2		1.36121e-07	9.36352e-08	2.38485e-07	5.06345e-08	2.83188e-08	9.54788e-08	1.6669e-06	Glycerophospholipids
Cortisol		2.7856e-07	1.73776e-07	4.21349e-07	1.00677e-07	7.69491e-08	1.94229e-07	1.8664e-06	Sterol Lipids
PC 33:1		7.94032e-05	5.65346e-05	0.000100595	5.01635e-05	3.89974e-05	5.89153e-05	1.9046e-06	Glycerophospholipids
Pregnenolone sulfate		5.14638e-08	2.11273e-08	8.72748e-08	1.13632e-08	3.7079e-09	3.19832e-08	2.0213e-06	Sterol Lipids
PC 31:0		2.81427e-05	1.97347e-05	4.40903e-05	1.61213e-05	1.28901e-05	2.11244e-05	2.0213e-06	Glycerophospholipids
x-OxoODE [iso2]		5.73374e-06	4.45526e-06	6.95155e-06	9.37244e-06	6.46313e-06	1.36876e-05	3.4093e-06	Fatty Acyls
LPC 18:3-sn1		1.5275e-06	9.57903e-07	2.72273e-06	7.05762e-07	3.47618e-07	1.05159e-06	3.6946e-06	Glycerophospholipids
LPE 18:0-sn1		4.3519e-06	2.54232e-06	5.53079e-06	6.89115e-06	4.54858e-06	8.95341e-06	8.0921e-06	Glycerophospholipids
dihomo-y-Linolenic acid		1.65782e-08	1.07878e-08	2.53179e-08	5.08143e-08	2.01593e-08	1.04598e-07	8.8361e-06	Fatty Acyls
CE 20:5		0.0417471	0.0194989	0.0777107	0.0133774	0.00470298	0.0270984	1.2014e-05	Sterol Lipids
LPE 18:0-sn2		6.8111e-07	4.09678e-07	9.12458e-07	1.15255e-06	6.92586e-07	1.54726e-06	1.7939e-05	Glycerophospholipids
Glycocholic Acid		6.03097e-07	2.74277e-07	1.24501e-06	1.42066e-07	4.52751e-08	5.1159e-07	2.1199e-05	Sterol Lipids
LPC 22:4-sn2		8.65139e-08	5.07018e-08	1.36424e-07	1.98011e-07	1.1652e-07	3.38478e-07	2.4624e-05	Glycerophospholipids
Glutaconyl-carnitine		8.81131e-09	6.12612e-09	1.22546e-08	5.89646e-09	4.573e-09	7.05282e-09	2.6041e-05	Fatty Acyls
Glycoursodeoxycholic acid		1.31444e-07	7.35658e-08	3.34836e-07	5.39892e-08	1.86173e-08	9.47765e-08	2.7787e-05	Sterol Lipids
PC 37:4		0.000161078	0.000120415	0.000192344	9.45225e-05	7.78051e-05	0.000139175	3.1909e-05	Glycerophospholipids
LPE 20:4-sn2		1.22626e-06	7.66487e-07	1.47767e-06	1.78921e-06	1.19316e-06	2.44478e-06	3.1909e-05	Glycerophospholipids
Ursodeoxycholic acid		1.16819e-07	8.70007e-08	1.64348e-07	6.12375e-08	4.12705e-08	7.94093e-08	3.6049e-05	Sterol Lipids
LPC 20:1-sn2		4.44438e-08	3.23267e-08	7.05952e-08	8.65803e-08	5.36725e-08	1.3347e-07	3.8356e-05	Glycerophospholipids
Taurocholic acid		1.04601e-08	3.17533e-09	2.45329e-08	2.19225e-09	7.91528e-10	6.59025e-09	4.4229e-05	Sterol Lipids
Lauric acid		0.000719	0.000238126	0.00123523	0.000225818	0.00013148	0.000372747	4.5942e-05	Fatty Acyls
LPC 20:1-sn1		5.40322e-07	3.95041e-07	8.84035e-07	9.56869e-07	6.44151e-07	1.66116e-06	0.00010152	Glycerophospholipids
LPC 22:4-sn1		6.46804e-07	3.50833e-07	9.84918e-07	1.41384e-06	6.72646e-07	2.67777e-06	0.00011198	Glycerophospholipids
CE 18:2		14.8132	10.432	18.4401	10.2919	6.15453	13.094	0.00016649	Sterol Lipids
Nonanoyl-carnitine		7.07765e-09	4.85201e-09	1.07122e-08	4.96653e-09	3.49986e-09	5.98116e-09	0.00016981	Fatty Acyls
TG 52:6		3.0798e-05	1.6839e-05	5.79813e-05	1.69271e-05	1.32537e-05	2.09532e-05	0.00023731	Glycerolipids
LPI 14:0		2.78519e-09	1.38057e-09	6.22537e-09	1.12375e-09	5.98445e-10	2.22929e-09	0.0002994	Glycerophospholipids
w6-DPA		1.07271e-07	5.998e-08	1.79456e-07	2.23636e-07	1.14998e-07	2.88032e-07	0.00030494	Fatty Acyls
Succinyl-carnitine		4.55857e-07	2.90585e-07	5.82054e-07	2.84114e-07	2.2195e-07	4.10354e-07	0.00035706	Fatty Acyls
TG 48:3		7.62467e-05	3.7655e-05	0.000118023	3.73428e-05	2.87565e-05	4.92076e-05	0.00043	Glycerolipids
LPE 20:5-sn1		1.89607e-07	9.55618e-08	3.14819e-07	9.89391e-08	6.2403e-08	1.74357e-07	0.00043775	Glycerophospholipids
Taurochenodeoxycholic acid		8.957e-08	4.40505e-08	2.74606e-07	3.71641e-08	1.12855e-08	1.08383e-07	0.00047028	Sterol Lipids
TG 54:7		6.08518e-05	4.14043e-05	0.000125553	3.67278e-05	2.91997e-05	5.06433e-05	0.00056964	Glycerolipids
Deoxycholic acid		2.20877e-06	1.04481e-06	3.48652e-06	9.90123e-07	5.35331e-07	1.8288e-06	0.00069356	Sterol Lipids
Eicosenoic acid		0.001056	0.000363019	0.00228721	0.00223995	0.0010541	0.00572219	0.00069687	Fatty Acyls
LPC 14:0-sn2		1.04527e-06	5.28534e-07	1.71429e-06	6.13813e-07	3.72948e-07	9.65208e-07	0.00071878	Glycerophospholipids
LPC 14:0-sn1		1.15481e-05	5.99811e-06	1.85963e-05	6.76596e-06	4.31949e-06	1.0561e-05	0.00091957	Glycerophospholipids
CE 16:1		0.000888737	0.000418588	0.00174129	0.000415215	0.0002158	0.000798787	0.00092388	Sterol Lipids
TG 46:2		4.95693e-05	3.09485e-05	7.39343e-05	3.20135e-05	2.73664e-05	3.8726e-05	0.0014798	Glycerolipids
CE 18:1		0.336426	0.198419	0.649826	0.185841	0.106343	0.299149	0.001545	Sterol Lipids
LPC 20:5-sn2		8.52099e-07	5.03032e-07	1.67473e-06	5.40888e-07	2.45451e-07	8.86734e-07	0.0016114	Glycerophospholipids
TG 46:0		5.98429e-05	3.82366e-05	8.86728e-05	3.87823e-05	3.3164e-05	4.80285e-05	0.0017747	Glycerolipids
Glycochenodeoxycholic acid		2.85785e-06	1.87664e-06	8.59603e-06	2.04325e-06	5.03893e-07	3.23241e-06	0.002103	Sterol Lipids
CE 17:1		4.16284e-06	2.55268e-06	7.34388e-06	2.74905e-06	1.76724e-06	4.55556e-06	0.0022018	Sterol Lipids
LPC 20:5-sn1		8.66132e-06	4.38978e-06	1.64133e-05	5.18326e-06	2.18111e-06	8.42339e-06	0.002705	Glycerophospholipids
CE 22:6		0.0479154	0.0302628	0.0745885	0.0261349	0.0155227	0.0483012	0.0030027	Sterol Lipids
TG 46:1		8.6843e-05	5.2595e-05	0.00015315	5.7037e-05	4.85716e-05	7.20365e-05	0.003315	Glycerolipids
Oleic acid		0.0803	0.0307373	0.222827	0.204588	0.0787976	0.434747	0.0043603	Fatty Acyls
Linolenic acid		0.00134881	0.000590466	0.0023154	0.000826609	0.000335261	0.00108034	0.0047991	Fatty Acyls
TG 50:4		9.5681e-05	5.39793e-05	0.000215826	6.12068e-05	4.43628e-05	8.4099e-05	0.0058017	Glycerolipids
TG 48:2		0.000236015	0.000114145	0.000451972	0.000129811	9.81681e-05	0.000178303	0.007065	Glycerolipids
LPC 20:2-sn2		2.14839e-07	1.61124e-07	2.95486e-07	2.67099e-07	2.0588e-07	5.10526e-07	0.0073304	Glycerophospholipids
TG 52:1		0.000229849	0.000116783	0.000437189	0.000133076	0.000104411	0.000179981	0.0083307	Glycerolipids
LPE 20:5-sn2		2.49967e-08	1.42245e-08	3.86455e-08	1.47448e-08	8.34151e-09	2.68309e-08	0.010076	Glycerophospholipids
Myristic acid		0.00606	0.0034742	0.0108365	0.0034759	0.00220681	0.00673001	0.011969	Fatty Acyls
LPC 22:5-sn2		1.983e-07	1.26673e-07	3.09622e-07	2.97574e-07	1.68397e-07	5.56572e-07	0.015706	Glycerophospholipids
LPI 20:4		8.49469e-06	4.88659e-06	1.50853e-05	1.48686e-05	7.12859e-06	2.672e-05	0.015761	Glycerophospholipids
TG 48:1		0.000347388	0.00017795	0.000599338	0.00020647	0.000161733	0.000285938	0.01703	Glycerolipids
TG 50:0		3.50996e-05	2.33898e-05	6.45389e-05	2.54562e-05	1.95863e-05	3.48301e-05	0.01803	Glycerolipids
CE 20:3		0.0127111	0.00627209	0.0233705	0.00738215	0.00495134	0.0152912	0.019975	Sterol Lipids
LPI 16:1		5.22143e-08	2.58566e-08	1.04572e-07	3.36375e-08	1.80898e-08	5.39215e-08	0.0244	Glycerophospholipids
TG 48:0		9.78634e-05	5.64621e-05	0.000147632	6.8176e-05	5.35801e-05	9.16036e-05	0.02521	Glycerolipids
Arachidonic acid		0.00294	0.00202195	0.00384737	0.00370387	0.00204369	0.00707335	0.02611	Fatty Acyls
TG 52:5		0.000215898	0.000125862	0.000460292	0.000154095	0.000114369	0.000201414	0.029606	Glycerolipids
TG 54:2		0.000243234	0.000130948	0.000482071	0.000173546	0.000122632	0.000256428	0.034442	Glycerolipids
w3-DPA		7.61806e-08	4.35821e-08	1.25874e-07	1.21459e-07	5.28298e-08	2.42627e-07	0.034981	Fatty Acyls
Palmitic acid		0.0638	0.0279324	0.132218	0.0946628	0.0425951	0.177676	0.047419	Fatty Acyls
