# Supplementary material for: Circulating Lipid Profiles Indicate Incomplete Metabolic Recovery After Weight Loss, Suggesting the Need for Additional Interventions in Severe Obesity
Source: Biomolecules. 2025 Aug 1;15(8):1112. doi: 10.3390/biom15081112 (PMC12383904; doi:10.3390/biom15081112)
Supplement: Supplementary file 1 [file biomolecules-15-01112-s001.zip › Supplementary Table S4.xlsx]

## Sheet: Contents
Supplementary Table S4
This supplementary table presents detailed results from the circulating lipidomics analyses, comparing complete and partial responders, and including only those lipids with a p-value < 0.05.
Concentrations are expressed in mmol/L.
	Decreased in Partial Responders
	Increased in Partial Responders

## Sheet: Table
Lipid Species		Median conc. in Complete Responders	25 IQR in Complete Responders	75 IQR in Complete Responders	Median conc. in Partial Responders	25 IQR in Partial Responders	75 IQR in Partial Responders	p-value	Lipid Class			Decreased in Partial Responders
CE 20:4		2.4465	1.86183	3.89041	1.29175	0.979018	1.61042	1.39849e-05	Sterol Lipids			Increased in Partial Responders
PC 38:5		0.00145088	0.00121487	0.00174856	0.000985292	0.000828156	0.00124211	0.00021959	Glycerophospholipids
PC 36:4		0.0045926	0.00373393	0.00517374	0.00361008	0.00292363	0.00398266	0.000625848	Glycerophospholipids
PE 38:5e		0.000417749	0.000329967	0.000500306	0.000306454	0.000267527	0.000390971	0.00089414	Glycerophospholipids
DG 40:4		0.00791889	0.00628411	0.0104452	0.00553995	0.00516393	0.0068326	0.00145074	Glycerolipids
LPS 18:2		2.01828e-08	1.72055e-08	2.70028e-08	1.34304e-08	1.16677e-08	1.81395e-08	0.00189855	Glycerophospholipids
PC 38:4		0.00320025	0.00272865	0.00409699	0.00253362	0.00177077	0.00303263	0.00202866	Glycerophospholipids
PC 37:4		0.000130723	8.91176e-05	0.000169437	8.33357e-05	7.15203e-05	9.42711e-05	0.00231318	Glycerophospholipids
LPE 17:0-sn1		5.08241e-08	3.9431e-08	6.01335e-08	3.42973e-08	2.62735e-08	4.18272e-08	0.00272093	Glycerophospholipids
LPE 20:4-sn2		2.02863e-06	1.57073e-06	2.60198e-06	1.37246e-06	1.07207e-06	1.77728e-06	0.00299678	Glycerophospholipids
Dodecanoyl-carnitine		2.80568e-08	2.05617e-08	3.76451e-08	2.03691e-08	1.61562e-08	2.5801e-08	0.00340322	Fatty Acyls
PC 36:5		0.000443062	0.000313614	0.000480488	0.000285699	0.000251114	0.000367715	0.00340322	Glycerophospholipids
Tetradecenoyl-carnitine		5.14593e-08	3.9122e-08	6.95251e-08	3.65549e-08	2.78061e-08	4.38712e-08	0.00385924	Fatty Acyls
PC 33:2		0.000118486	9.68332e-05	0.000136373	9.14536e-05	7.35663e-05	0.000100599	0.00433728	Glycerophospholipids
PC 38:6Ê		0.00228474	0.00186454	0.0028621	0.00168503	0.00149635	0.00222441	0.00437012	Glycerophospholipids
CE 22:5		7.52934e-05	4.48039e-05	0.000158889	4.55196e-05	3.73604e-05	5.78299e-05	0.00479066	Sterol Lipids
PC 38:5e		0.000218679	0.000180664	0.000268209	0.00016729	0.000156765	0.000206172	0.00509353	Glycerophospholipids
PC 38:4e		0.000167615	0.000125742	0.000189231	0.000123642	0.000115984	0.000150199	0.00541135	Glycerophospholipids
PE 36:4		0.000159834	0.000136711	0.00019053	0.000118321	8.28921e-05	0.000157536	0.00541135	Glycerophospholipids
Octadecanoyl-carnitine		1.07616e-08	9.87164e-09	1.20887e-08	8.90726e-09	7.42079e-09	1.0744e-08	0.00610498	Fatty Acyls
PC 35:1		0.000103284	8.0404e-05	0.000120735	8.28601e-05	6.79944e-05	9.24258e-05	0.00750967	Glycerophospholipids
LPE 22:6-sn2		9.86065e-07	7.94833e-07	1.39725e-06	6.46633e-07	4.29426e-07	1.05013e-06	0.00796451	Glycerophospholipids
LPE 16:0-sn1		6.8784e-06	6.32176e-06	7.8815e-06	4.08823e-06	3.67531e-06	6.64738e-06	0.00894214	Glycerophospholipids
LPE 22:6-sn1		8.48398e-06	6.76155e-06	1.11718e-05	5.93901e-06	3.21432e-06	8.98758e-06	0.00894214	Glycerophospholipids
LPE 20:4-sn1		1.04466e-05	8.44672e-06	1.34517e-05	7.66963e-06	6.31226e-06	9.45441e-06	0.0106099	Glycerophospholipids
LPE 20:5-sn2		1.82215e-08	1.29434e-08	2.86457e-08	1.07597e-08	5.52048e-09	1.78222e-08	0.0115413	Glycerophospholipids
LPE 16:0-sn2		8.84464e-07	8.23036e-07	1.08271e-06	5.67584e-07	4.58636e-07	8.67676e-07	0.0118682	Glycerophospholipids
PC 34:1Ê		0.00563708	0.0048053	0.00675322	0.00474988	0.00418535	0.0051289	0.0118703	Glycerophospholipids
PC 36:4e		0.000540456	0.000399584	0.000660856	0.000440912	0.00034495	0.000501432	0.0132616	Glycerophospholipids
PC 38:6e		0.000190674	0.00014313	0.000258329	0.00013022	0.000113834	0.000197378	0.0140099	Glycerophospholipids
dihomo-y-Linolenic acid [iso3]		0.00834722	0.00628921	0.0124871	0.00339377	0.00223639	0.00683495	0.0147952	Fatty Acyls
LPC 20:5-sn2		7.38963e-07	2.89712e-07	1.06241e-06	3.84862e-07	1.76895e-07	5.48973e-07	0.0151778	Glycerophospholipids
Adrenic acid		0.00335939	0.00288146	0.00603471	0.00153919	0.00111355	0.00344077	0.0164804	Fatty Acyls
Decanoyl-carnitine		1.17988e-07	7.56278e-08	1.73091e-07	7.80306e-08	5.51649e-08	1.08063e-07	0.016483	Fatty Acyls
PE 36:5e		0.000323661	0.000250712	0.000382373	0.000254644	0.00020461	0.000336136	0.016483	Glycerophospholipids
PC 32:0		0.000562461	0.000467854	0.00064698	0.000429275	0.000399148	0.000514476	0.0183348	Glycerophospholipids
SM 34:2		0.000565554	0.000461636	0.000658195	0.000487758	0.000413674	0.0005253	0.0193287	Sphingolipids
w3-DPA		1.70462e-07	6.05788e-08	3.04089e-07	8.9503e-08	3.24861e-08	1.21459e-07	0.0198431	Fatty Acyls
LPE 20:5-sn1		1.30519e-07	7.69723e-08	1.92022e-07	7.44487e-08	3.85408e-08	1.13843e-07	0.0198431	Glycerophospholipids
LPE 18:0-sn1		7.65257e-06	6.7811e-06	1.0253e-05	5.19784e-06	4.20666e-06	6.43616e-06	0.0203694	Glycerophospholipids
SM 38:2		0.000162963	0.000143931	0.000206182	0.000139173	0.000113003	0.000163756	0.0214618	Sphingolipids
PC 34:3e		0.000266827	0.000223679	0.000310107	0.000196017	0.000157899	0.000239562	0.022022	Glycerophospholipids
Arachidonic acid		0.0046705	0.0032524	0.00767322	0.00313212	0.00137762	0.00499042	0.0231577	Fatty Acyls
PC 40:4e		3.70094e-05	3.28309e-05	4.66796e-05	3.24728e-05	2.79361e-05	3.52186e-05	0.0231809	Glycerophospholipids
N-Stearoyl EA		4.89666e-08	3.62413e-08	6.76032e-08	4.09827e-08	2.19937e-08	4.5364e-08	0.0231875	Fatty Acyls
PC 34:2e		0.000108902	8.56695e-05	0.000121046	8.40855e-05	6.63972e-05	9.25337e-05	0.0244061	Glycerophospholipids
CE 22:6		0.0323824	0.0206075	0.0593235	0.0189113	0.0125782	0.0288684	0.0250395	Sterol Lipids
Docosahexaenoic acid DHA		0.00152417	0.00052523	0.00195245	0.000602144	0.000312512	0.00127889	0.0263417	Fatty Acyls
PC 40:5Ê		0.00023815	0.000202367	0.00030756	0.000198179	0.000162756	0.000228336	0.027702	Glycerophospholipids
SM 42:2		0.00123382	0.000925091	0.00160543	0.00107595	0.000901834	0.00116405	0.027702	Sphingolipids
Eicosapentaenoic acid		0.000344314	0.000140337	0.00101815	0.000115698	6.92742e-05	0.000295794	0.029852	Fatty Acyls
LPE 18:0-sn2		1.23499e-06	1.10762e-06	1.64795e-06	8.23459e-07	6.3059e-07	1.12744e-06	0.0306012	Glycerophospholipids
LPC 18:1		0.000793136	0.000672871	0.000998757	0.000599599	0.000522683	0.000840897	0.0306052	Glycerophospholipids
PC 36:2e		7.82848e-05	5.37173e-05	8.83409e-05	5.80453e-05	4.78619e-05	7.1411e-05	0.0306052	Glycerophospholipids
Tridecanoyl-carnitine		1.12948e-08	8.10708e-09	1.68565e-08	7.79552e-09	5.86566e-09	1.08942e-08	0.0321481	Fatty Acyls
Dodecenoyl-carnitine		1.78343e-08	1.37228e-08	2.16617e-08	1.29484e-08	1.11168e-08	1.60761e-08	0.0321523	Fatty Acyls
SM 34:1		0.0040621	0.00351767	0.00474075	0.00355838	0.003387	0.00394325	0.0321523	Sphingolipids
PC 34:0		0.000100973	7.85196e-05	0.000126314	7.90448e-05	7.24796e-05	0.000100579	0.035435	Glycerophospholipids
SM 36:2		0.000343818	0.00026778	0.000408189	0.000264486	0.000239231	0.000318152	0.0354483	Sphingolipids
SM 42:3		0.000764437	0.000638491	0.000919373	0.000594823	0.000554732	0.000752842	0.0372016	Sphingolipids
LPC 17:0-sn1		6.22043e-06	4.5945e-06	7.94032e-06	4.59761e-06	3.35368e-06	6.14147e-06	0.0380594	Glycerophospholipids
LPC 20:1-sn1		1.18784e-06	7.70291e-07	1.92479e-06	6.69387e-07	6.01042e-07	1.46003e-06	0.0390236	Glycerophospholipids
Stearic acid		0.0237605	0.0187226	0.0340887	0.0153368	0.0116088	0.0248815	0.0418617	Fatty Acyls
PC 40:5e		4.39201e-05	3.1474e-05	4.81086e-05	3.37478e-05	2.77642e-05	4.10479e-05	0.0418912	Glycerophospholipids
Tetradecadienyl-carnitine		1.91697e-08	1.35868e-08	2.83814e-08	1.55114e-08	1.1795e-08	1.89842e-08	0.0429109	Fatty Acyls
LPC 20:4-sn1		5.6758e-05	4.49369e-05	7.6639e-05	4.63759e-05	3.13398e-05	6.14104e-05	0.0449716	Glycerophospholipids
LPC 20:1-sn2		9.44066e-08	6.06955e-08	1.50725e-07	5.88629e-08	4.9218e-08	1.19363e-07	0.0471098	Glycerophospholipids
